# Supplementary material for: The influence of inherited plumage colour morph on morphometric traits and breeding investment in zebra finches (Taeniopygia guttata)
Source: PLoS One. 2017 Nov 30;12(11):e0188582. doi: 10.1371/journal.pone.0188582 (PMC5708660; doi:10.1371/journal.pone.0188582)
Supplement: S2 File — Raw data from the experiment are presented in these tables. (XLSX) [file pone.0188582.s002.xlsx]

## Sheet: morphometrics
Sex	Pair born in	Phenotype class	now breeding as Pairs	Weight	Tarsus	Age	sMLH	Condition (BW/TARSUS)
female	1	wild type	1	13.62	13.41	482	0.249895	1.01566
female	13	white	2	15.07	13.38	322	0.371691	1.12631
female	1	intermediate	3	14.15	14.19	538	0	0.997181
female	18	white	4	12.76	13.89	336	0.372919	0.918647
female	18	white	5	12.9	14.36	337	0.235664	0.898329
female	1	intermediate	6	13.58	14.63	484	0.249895	0.92823
female	4	white	7	14.81	14.19	371	0.258457	1.04369
female	6	wild type	8	16.84	14.02	462	0.121201	1.20114
female	1	intermediate	9	13.73	14.48	481	0.121201	0.948204
female	10	white	10	12.28	13.66	374	0.121201	0.898975
female	6	wild type	11	17.15	14.19	413	0.249895	1.2086
female	14	white	12	13.45	13.11	385	0.114462	1.02593
female	4	white	13	13.31	13.35	413	0.247244	0.997004
female	6	intermediate	14	18.69	15.53	412	0.121201	1.20348
female	4	white	15	13.37	14.03	414	0.241174	0.952958
female	15	wild type	16	13.86	13.91	390	0.137255	0.996405
female	10	white	17	12.91	13.97	419	0.504641	0.924123
female	3	wild type	18	15.26	14.12	375	0.249895	1.08074
female	6	white	19	14.24	14.49	461	0.468769	0.982747
female	11	wild type	20	15.78	13.6	353	0	1.16029
female	14	intermediate	21	13.94	13.9	332	0.37049	1.00288
female	12	wild type	22	14.91	13.59	337	0.235664	1.09713
female	3	white	23	14.6	13.85	421	0.116317	1.05415
female	1	white	24	13.27	14.15	484	0.121201	0.937809
female	3	white	25	15.77	14.56	419	0.116317	1.0831
female	17	wild type	26	14	14.51	309	0.237518	0.964852
female	17	wild type	27	11.74	13.98	309	0.237518	0.839771
female	13	intermediate	28	13.34	13.95	381	0	0.956272
female	11	white	29	13.69	13.93	351	0.128694	0.982771
female	6	white	30	15.53	14.41	462	0.355637	1.07772
female	1	white	X	13.39	14.04	540	0	0.953704
female	3	white	X	13.59	13.94	422	0.374774	0.974892
female	10	white	X	13.56	14.16	418	0.258457	0.957627
female	11	white	X	13.32	14.03	395	0	0.949394
female	14	white	X	13.24	13.86	386	0.119973	0.955267
female	5	white	X	16.12	14.25	373	0.511992	1.13123
male	17	wild type	1	12.79	13.54	307	0.734051	0.944609
male	3	white	2	13.69	14.12	420	0.128694	0.969547
male	4	intermediate	3	12.52	14.73	415	0.258457	0.849966
male	6	white	4	15.61	14.78	460	0.631965	1.05616
male	10	white	5	14.02	14.35	419	0.37843	0.977003
male	11	intermediate	6	13.04	13.96	394	0.516467	0.934097
male	6	white	7	12.86	13.42	413	0.364984	0.958271
male	13	wild type	8	14.82	14.01	323	0.495359	1.05782
male	3	intermediate	9	14.31	14.47	374	0.380412	0.988943
male	15	white	10	13.39	14.17	390	0.126042	0.944954
male	17	wild type	11	11.72	13.41	310	0.292705	0.873975
male	15	white	12	12.82	14.55	389	0.230779	0.8811
male	13	white	13	13.49	13.09	382	0.151608	1.03056
male	18	intermediate	14	11.14	13.47	337	0.566281	0.827023
male	10	white	15	13.7	13.94	377	0.121201	0.982783
male	13	wild type	16	14.76	14.49	323	0.253572	1.01863
male	3	white	17	14.26	14.08	372	0.350752	1.01278
male	11	wild type	18	14.57	14.69	352	0	0.991831
male	4	white	19	12.48	14.16	373	0.156185	0.881356
male	12	wild type	20	13.2	13.03	379	0.234435	1.01305
male	1	intermediate	21	12.1	14.34	536	0.121201	0.843794
male	14	wild type	22	15.19	13.66	385	0	1.11201
male	11	white	23	13.98	13.95	351	0.235664	1.00215
male	12	white	24	14.58	13.6	337	0.114462	1.07206
male	14	white	25	13.32	13.99	334	0.500412	0.952109
male	6	wild type	26	14.24	14.01	413	0.746428	1.01642
male	4	wild type	27	13.09	13.84	412	0.241174	0.945809
male	1	intermediate	28	12.95	14.08	484	0.121201	0.919744
male	6	white	29	14.28	14.35	461	0.355637	0.995122
male	14	white	30	12.66	13.73	336	0.271732	0.922068
male	11	intermediate	X	12.53	14.02	394	0	0.893723
male	3	intermediate	X	12.65	14.23	374	0.137255	0.888967
male	13	intermediate	X	13.54	13.8	324	0.239574	0.981159
male	11	white	X	12.98	13.74	395	0.114462	0.944687
male	13	white	X	11.75	13.52	384	0.116317	0.869083
male	12	white	X	13.61	13.55	377	0.372919	1.00443
male	4	white	X	13.12	14.83	372	0.249895	0.884693
male	14	white	X	12.92	13.23	333	0.114462	0.976568
male	14	wild type	X	12.54	13.39	385	0.240505	0.93652
male	14	wild type	X	12.58	13.54	337	0.128694	0.929099
male	17	wild type	X	11.93	13.01	310	0.640527	0.916987

## Sheet: breeding
Pair Id	femWeight	femTarsus	fem_sMLH	maleWeight	maleTarsus	male_sMLH	morph	first egg duration	log first egg duration	number of eggs	mean egg mass	first hatchling duration	number hatchling	number of fledglings	mean hatchling mass	relmeaneggmass
1	13.62	13.41	0.249895	12.79	13.54	0.734051	wild type	6	0.845098	32	1.06645		0			0.0783004
2	15.07	13.38	0.371691	13.69	14.12	0.128694	white	5	0.778151	10	1.05111	21	3	3	0.75	0.0697486
3	14.15	14.19	0	12.52	14.73	0.258457	intermediate	7	0.90309	27	0.998462		0			0.0705627
4	12.76	13.89	0.372919	15.61	14.78	0.631965	white	6	0.845098	32	1.02621		0			0.0804237
5	12.9	14.36	0.235664	14.02	14.35	0.37843	white	6	0.845098	32	1.04419		0			0.0809452
6	13.58	14.63	0.249895	13.04	13.96	0.516467	intermediate	5	0.778151	27	1.1516		0			0.0848012
7	14.81	14.19	0.258457	12.86	13.42	0.364984	white	5	0.778151	18	1.2325	28	3	2	0.883333	0.0832208
8	16.84	14.02	0.121201	14.82	14.01	0.495359	wild type	10	1.04139	6	1.3125	46	3	3	1.23333	0.0779394
9	13.73	14.48	0.121201	14.31	14.47	0.380412	intermediate	6	0.845098	30	1.06379		0			0.0774795
10	12.28	13.66	0.121201	13.39	14.17	0.126042	white	6	0.845098	23	1.0287		0			0.08377
11	17.15	14.19	0.249895	11.72	13.41	0.292705	wild type	5	0.778151	14	1.25786	51	3	3	1.03667	0.0733444
12	13.45	13.11	0.114462	12.82	14.55	0.230779	white			0
13	13.31	13.35	0.247244	13.49	13.09	0.151608	white	6	0.845098	8	1.07375		0			0.0806724
14	18.69	15.53	0.121201	11.14	13.47	0.566281	intermediate	3	0.60206	6	1.24		0			0.0663456
15	13.37	14.03	0.241174	13.7	13.94	0.121201	white	6	0.845098	16	1.268	30	5	1	0.848	0.0948392
16	13.86	13.91	0.137255	14.76	14.49	0.253572	wild type	7	0.90309	9	1.01		0			0.0728716
17	12.91	13.97	0.504641	14.26	14.08	0.350752	white	7	0.90309	8	1.19875		0			0.0928544
18	15.26	14.12	0.249895	14.57	14.69	0	wild type	7	0.90309	5	1.226		0			0.0803408
19	14.24	14.49	0.468769	12.48	14.16	0.156185	white	7	0.90309	20	1.3195	25	3	3	1.15333	0.0926615
20	15.78	13.6	0	13.2	13.03	0.234435	wild type			0
21	13.94	13.9	0.37049	12.1	14.34	0.121201	intermediate	7	0.90309	32	1.058		0			0.0758967
22	14.91	13.59	0.235664	15.19	13.66	0	wild type	8	0.954243	25	0.948	76	2	0	0.435	0.0635815
23	14.6	13.85	0.116317	13.98	13.95	0.235664	white	7	0.90309	12	1.15917		0			0.079395
24	13.27	14.15	0.121201	14.58	13.6	0.114462	white	6	0.845098	28	1.08		0			0.0813866
25	15.77	14.56	0.116317	13.32	13.99	0.500412	white			0
26	14	14.51	0.237518	14.24	14.01	0.746428	wild type	12	1.11394	4	1.0425	27	4	3	0.775	0.0744643
27	11.74	13.98	0.237518	13.09	13.84	0.241174	wild type	46	1.6721	6	0.91	73	3	3		0.0775128
28	13.34	13.95	0	12.95	14.08	0.121201	intermediate	6	0.845098	12	1.11917	23	6	5	0.938	0.0838956
29	13.69	13.93	0.128694	14.28	14.35	0.355637	white	5	0.778151	17	1.22647	51	1	1	1.08	0.0895888
30	15.53	14.41	0.355637	12.66	13.73	0.271732	white	6	0.845098	9	1.2525	23	4	2	1.03	0.0806504
